# Supplementary material for: Pain assessment and factors influencing pain during bone marrow aspiration: A prospective study
Source: PLoS One. 2019 Aug 29;14(8):e0221534. doi: 10.1371/journal.pone.0221534 (PMC6715342; doi:10.1371/journal.pone.0221534)
Supplement: S1 Table — (XLSX) [file pone.0221534.s001.xlsx]

## Sheet: Patients inclus
BMA Patient	Site of BMA (0 sternum, 1 iliac crest)	Bone texture	Aspiration difficulty	Sex Operator	Senior (1)/Junior (0)	EMLA	Time of EMLA application (min)	lidocaine inj	Kalinox	Premedication	Type of analgésia	Time of EMLA d'application (min)	Anxiety evaluated by operator	Anxiety according the patient	> = 1 Analgesic	Information (1: suffisante 0: insuffisante)	Pain NPRS (1 to 10)	BMA Patient
BMA1P1	0			1	1	0		0	0	0	0		2	2	0	1	3.5	BMA1P1
BMA2P2	0	1	NON	NA		1	105	0	0	0	1	105	1	2	1	1	3.6	BMA2P2
BMA3P3	0	1	NON	1	1	1	60	0	0	0	1	60	0	0	1	1	5	BMA3P3
BMA4P4	0	1	OUI	0	0	1	90	0	0	0	1	90	0	0	1	1	5	BMA4P4
BMA5P5	0	1	NON	NA	0	1		1	0	0	4		0	1	1	1	2	BMA5P5
BMA6P6	1	1	NON	1	1	0		1	0	0	2		2	1		1	0	BMA6P6
BMA7P7	0	1	NON	1	1	1	60	0	0	0	1	60	1	0	1	1	0	BMA7P7
BMA8P8	0	2	NON	1	1	0		1	0	0	2		0	0	1	1	0	BMA8P8
BMA9P9	1	0	OUI	1	1	0		1	0	0	2		2	1		1	0.5	BMA9P9
BMA10P10	0	1	NON	0	0	1		0	0	0	1		0	0	1	1	5	BMA10P10
BMA11P11	0	1	NON	0	1	1	90	0	0	0	1	90	2	1	1	1	5	BMA11P11
BMA12P12	1	0	NON	0	1	0		1	0	0	2		2	2		1	5.4	BMA12P12
BMA13P13	0	1	NON	0	1	1	30	0	0	0	1	30	2	2	1	0	6.5	BMA13P13
BMA14P14	0	1	NON	1	1	1		0	0	0	1		0	0	1	1	5	BMA14P14
BMA15P15	1	1	OUI	0	1	0		1	0	0	2		1	1		1	7.5	BMA15P15
BMA16P16	0	1	NON	0	1	1	90	0	0	0	1	90	0	0	1	1	3	BMA16P16
BMA17P17	0	1	NON	1	1	1		0	0	0	1		0	0	1	1	1	BMA17P17
BMA18P18	0	0	NON	1	1	1	90	0	0	0	1	90	0	0	1	1	2	BMA18P18
BMA19P19	0	1	NON	1	1	1	90	0	0	0	1	90	0	0	1	1	3	BMA19P19
BMA20P20	1	1	NON	1	1	0		1	0	1	2		0	1		1	2.4	BMA20P20
BMA21P21	0	1	NON	1	1	1	60	0	0	0	1	60	0	1	1	1	3.5	BMA21P21
BMA22P22	0	1		1	1	1		0	0	0	1		1	1	1	1	5	BMA22P22
BMA23P23	0	1	NON	1	1	1	60	0	0	0	1	60	0	0	1	1	2	BMA23P23
BMA24P24	0	0	NON	1	1	1	90	0	0	0	1	90	2	2	1	1	2	BMA24P24
BMA25P25	0	1	NON	NA		1	90	0	0	0	1	90	1	0	1	1	5	BMA25P25
BMA26P26	0	1	OUI	1	1	1	90	0	0	0	1	90		2	1	1	1	BMA26P26
BMA27P27	0	1	NON	0	1	1		1	0	0	4		0	1	1	1	2.5	BMA27P27
BMA28P28	1	1	NON	0	1	0		1	0	0	2		2	1		1	3.5	BMA28P28
BMA29P29	0	0	OUI	0	1	1	60	0	0	0	1	60	1	0	1	1	5	BMA29P29
BMA30P30	1	0	NON	0	1	0		1	0	0	2		1	1		1	4.2	BMA30P30
BMA31P31	0	1	NON	0	1	1	90	0	0	0	1	90	2	2	1	1	9.5	BMA31P31
BMA32P32	0	2	NON	0	0	1	60	0	0	0	1	60	2	2	1	1	5	BMA32P32
BMA33P33	0	1	NON	0	1	1		1	0	0	4		1	2	1	1	9	BMA33P33
BMA34P34	0	1	NON	0	0	1	60	0	0	0	1	60	0	0	1	1	0	BMA34P34
BMA35P35	0	2	NON	0	1	1	60	1	0	0	4	60	1	1	1	1	0	BMA35P35
BMA36P36	0	1	NON	1	1	1	90	0	0	0	1	90	2	2	1	1	3	BMA36P36
BMA37P37	1	2	NON	1	1	0		1	0	0	2		1	2		1	6	BMA37P37
BMA38P38	0	0	NON	1	1	1	45	0	0	0	1	45	1	1	1	1	3.5	BMA38P38
BMA39P39	0	2	NON	0	0	1		0	0	0	1		1	2	1	1	2	BMA39P39
BMA40P40	0	2	NON	0	1	1		0	0	0	1		1	0	1	1	1	BMA40P40
BMA41P41	0	2	OUI	1	1	1	60	0	0	0	1	60		2	1	1	5.5	BMA41P41
BMA42P42	1	1	NON	1	1	0		1	0	0	2		1	1		1	4	BMA42P42
BMA43P43	1	0	NON	0	1	0		1	0	0	2		2	2		0	7	BMA43P43
BMA44P44	0	1	NON	1	1	1		0	0	0	1		1	1	1	1	7	BMA44P44
BMA45P45	0	2	NON	0	0	1	90	0	0	0	1	90	0	0	1	1	3	BMA45P45
BMA46P46	0	0	OUI	1	1	1	60	0	0	0	1	60	0	0	1	1	0	BMA46P46
BMA47P47	0	0	NON	1	1	1	45	0	0	0	1	45	0	0	1	0	3	BMA47P47
BMA48P48	0	0	NON	1	1	1		0	0	0	1		2	2	1	1	7	BMA48P48
BMA49P49	0	1	OUI	0	1	0		0	0	0	0		2	2	0	1	7	BMA49P49
BMA50P50	0	1	NON	1	1	1		0	0	0	1		0	0	1	1	7	BMA50P50
BMA51P51	0	1	NON	0	0	1		1	0	0	4		0	1	1	1	3	BMA51P51
BMA52P52	0	1	NON	1	0	0		0	0	0	0		0	0	0	1	5	BMA52P52
BMA53P53	0	1	OUI	0	1	1	45	0	0	0	1	45	1	0	1	1	9	BMA53P53
BMA54P54	1	1	NON	0	1	1	60	1	0	0	4	60	1	1		1	1.5	BMA54P54
BMA55P55	1	1	NON	0	1	0		1	0	0	2		0	0		1	1	BMA55P55
BMA56P56	0	2	NON	1	1	1		0	0	0	1		0	0	1	0	1	BMA56P56
BMA57P57	0	1	NON	1	0	1	70	1	0	0	4	70	1	1	1	1	4	BMA57P57
BMA58P58	0	1	NON	0	0	1		1	0	0	4		0	0	1	1	2	BMA58P58
BMA59P59	0	2	OUI	0	1	1		0	0	0	1		2	2	1	1	1.7	BMA59P59
BMA60P60	0	1	NON	0	1	1	50	1	0	0	4	50	1	0	1	1	2	BMA60P60
BMA61P61	1	1	NON	1	1	0		1	0	0	2		0	0		1	0.3	BMA61P61
BMA62P62	0	2	OUI	NA		1	60	0	0	0	1	60	0	0	1	1	6	BMA62P62
BMA63P63	0	0	NON	1	1	1	45	0	0	0	1	45	0	0	1	1	2.5	BMA63P63
BMA64P64	0	0		1	1	1	60	0	0	0	1	60	2	1	1	1	5	BMA64P64
BMA65P65	0		NON	1	1	1		0	0	0	1			1	1	1	4	BMA65P65
BMA66P66	0	1	NON	1	1	1	30	0	0	0	1	30	2	2	1	1	3	BMA66P66
BMA67P67	0	2	NON	1	1	1	90	0	0	0	1	90	0	0	1	1	4	BMA67P67
BMA68P68	0	2	NON	1	0	1	45	0	0	0	1	45	0	0	1	1	2	BMA68P68
BMA69P69	0	2	NON	0	1	1	60	0	0	0	1	60	0	0	1	1	4.5	BMA69P69
BMA70P70	0	0	NON	0	1	0		1	0	0	2		1	0	1	1	4.5	BMA70P70
BMA71P71	0	2	NON	0	1	1	60	0	0	0	1	60	1	1	1	1	1	BMA71P71
BMA72P72	1	1	NON	1	1	0		1	0	0	2		1	1		1	6	BMA72P72
BMA73P73	0	0	NON	1	1	1	45	0	0	0	1	45	2	2	1	1	2.9	BMA73P73
BMA74P74	0			1	1	1		0	0	0	1		1	1	1	1	0.8	BMA74P74
BMA75P75	0	1	NON	1	1	1	60	0	0	0	1	60	2	2	1	1	8	BMA75P75
BMA76P76	0	2	NON	1	1	1	60	0	0	0	1	60	2		1		7	BMA76P76
BMA77P77	0	0	NON	1	1	1		0	0	0	1		1	1	1	1	4	BMA77P77
BMA78P78	0	1	NON	0	1	1	60	0	0	0	1	60	2	1	1	1	5.1	BMA78P78
BMA79P79	0	1	NON	1	0	1	60	0	0	0	1	60	1	2	1	1	5	BMA79P79
BMA80P80	0	0	NON	1	1	0		0	0	0	0		2	2	0	1	6.5	BMA80P80
BMA81P81	1	0	OUI	1	1	0		1	0	0	2		0	0		1	3	BMA81P81
BMA82P82	0	1	NON	1	0	1	60	0	0	0	1	60	0	0	1	1	8	BMA82P82
BMA83P83	0	2	OUI	NA		1	60	0	0	0	1	60	1	0	1	0	6	BMA83P83
BMA84P84	0	1	NON	0	0	1		0	0	0	1		1	1	1	1	5	BMA84P84
BMA85P85	0	1	NON	0	1	1	90	0	0	0	1	90	2	1	1	1	6.7	BMA85P85
BMA86P86	0	1	OUI	1	1	1		0	0	0	1		1	1	1	1	3	BMA86P86
BMA87P87	0	1	NON	1	1	1	90	0	0	0	1	90	0	0	1	1	7	BMA87P87
BMA88P88	0	1	NON	1	1	1	45	0	0	0	1	45	1	2	1	1	1	BMA88P88
BMA89P89	0			0	1	0		0	0	0	0		0	0	0	1	5	BMA89P89
BMA90P90	1	1	NON	1	1	0	51	1	0	0	2	51	1	2		1	3	BMA90P90
BMA91P91	0	1	NON	1	1	1	120	0	0	0	1	120	0	0	1	1	1	BMA91P91
BMA92P92	0	1	NON	0	1	1		0	0	0	1		0	0	1	1	3	BMA92P92
BMA93P93	0	1	NON	1	1	1	90	0	0	0	1	90	2	2	1	1	3.3	BMA93P93
BMA94P94	0	1	NON	0	0	1	45	0	0	0	1	45	0	0	1	1	2.3	BMA94P94
BMA95P95	0	1	NON	1	1	1	120	0	0	0	1	120	0	1	1	1	6	BMA95P95
BMA96P96	0	0	NON	1	1	1	15	0	0	0	1	15	1	1	1	1	4	BMA96P96
BMA97P97	0	2	NON	0	1	1	60	0	0	0	1	60	1	2	1	1	10	BMA97P97
BMA98P98	0	1	NON	1	1	1	90	0	0	0	1	90	2	2	1	1	3.3	BMA98P98
BMA99P99	0	1	NON	1	1	1	90	0	0	0	1	90	0	0	1	1	4	BMA99P99
BMA100P100	0	1	NON	1	1	1	60	0	0	0	1	60	0	0	1	1	2	BMA100P100
BMA101P101	0	1	OUI	0	1	1		0	0	0	1		0	0	1	1	2	BMA101P101
BMA102P102	1	1	NON	NA		0		1	0	0	2		1	1		1	1.5	BMA102P102
BMA103P103	0	1	NON	NA		1	90	0	0	0	1	90	2	2	1	1	10	BMA103P103
BMA104P104	0	1	NON	NA	0	1		1	0	0	4		2	2	1	1	1	BMA104P104
BMA105P104	0	1	NON	0	0	1	90	0	0	0	1	90		1	1	1	7	BMA105P104
BMA106P105	1	0	NON	NA		0		1	0	0	2		1	1		1	1.5	BMA106P105
BMA107P106	0	2	NON	0	0	1		0	0	0	1		1	1	1	1	2	BMA107P106
BMA108P107	0	2	NON	1	0	1		0	0	0	1		0	0	1	1	2.5	BMA108P107
BMA109P108	0	1	NON	0	1	1	60	0	0	0	1	60	0	0	1	1	10	BMA109P108
BMA110P109	1	0	OUI	1	1	0		1	0	0	2		0	0		1	3.5	BMA110P109
BMA111P110	0	1	NON	1	1	0		1	0	0	2		0	0	1	1	1.5	BMA111P110
BMA112P111	0	1	NON	0	1	1	120	0	0	0	1	120	1	1	1	1	5	BMA112P111
BMA113P112	0	1	NON	0	0	1	45	0	0	0	1	45	1	1	1	1	5	BMA113P112
BMA114P113	0	1	NON	0	1	0		1	0	0	2		0	0	1	1	1	BMA114P113
BMA115P114	0	2	OUI	0	1	1	30	0	0	0	1	30	1	2	1	0	5	BMA115P114
BMA116P115	0	1	OUI	0	1	1		0	0	0	1		2	2	1	1	6	BMA116P115
BMA117P116	0	0	OUI	1	1	1	240	0	0	0	1	240	2	2	1	1	5	BMA117P116
BMA118P117	0	1	NON	1	1	1	30	0	0	0	1	30	1	2	1	1	3.2	BMA118P117
BMA119P118	0	1	NON	0	0	0		1	0	0	2		2	2	1	0	7	BMA119P118
BMA120P119	0	1	NON	1	1	1	45	0	0	0	1	45	0	1	1	1	0	BMA120P119
BMA121P120	0	1	NON	1	1	1	90	0	0	0	1	90	0	0	1	1	2	BMA121P120
BMA122P121	0	1	NON	1	1	1		0	0	0	1		2	2	1	1	10	BMA122P121
BMA123P122	0	1	NON	0	1	1	60	0	0	0	1	60	1	0	1	1	5	BMA123P122
BMA124P123	0	1	NON	1	1	1	45	0	0	0	1	45	0	0	1	1	3.6	BMA124P123
BMA125P124	0	1	NON	1	1	1	60	0	0	0	1	60	1		1	1	4	BMA125P124
BMA126P125	0	0	NON	1	1	1	60	0	0	0	1	60	1	1	1	1	4	BMA126P125
BMA127P126	0	2	NON	1	1	1		0	0	0	1		1	1	1	1	10	BMA127P126
BMA128P127	0	0	NON	0	1	1	30	0	0	0	1	30	0	0	1	1	9.5	BMA128P127
BMA129P128	0	2	NON	0	0	0		1	0	0	2		1	1	1	1	2	BMA129P128
BMA130P129	0	1	NON	0	1	1		0	0	0	1		2	2	1	1	9	BMA130P129
BMA131P130	0	0	NON	0	1	1		0	0	0	1		1	2	1	1	0	BMA131P130
BMA132P131	1	1	NON	1	0	0		1	0	0	2		0	0		1	1	BMA132P131
BMA133P132	0	1	NON	1	1	1	90	0	0	0	1	90	0	0	1	1	3	BMA133P132
BMA134P133	1	2	OUI	1	1	0		1	0	0	2		1	0		0	5	BMA134P133
BMA135P134	0	1	NON	1	1	1	150	0	0	0	1	150	2	2	1	1	1.6	BMA135P134
BMA136P135	0	1	NON	1	1	0		0	0	0	0		0	1	0	1	3	BMA136P135
BMA137P136	1	1	OUI	1	1	0		1	0	0	2		1	1		1	3	BMA137P136
BMA138P137	1	1	NON	0	1	0		1	0	0	2		2	2		0	2	BMA138P137
BMA139P138	0	0	NON	1	1	1	14	0	0	0	1	14	0	0	1	1	2	BMA139P138
BMA140P139	0	2	NON	1	1	1	60	0	0	0	1	60	0	0	1	1	3.2	BMA140P139
BMA141P140	0	0	NON	1	1	1	45	0	0	0	1	45	1	1	1	0	3.7	BMA141P140
BMA142P141	0	1	NON	1	1	1		0	0	0	1		0	0	1	1	2	BMA142P141
BMA143P142	1	1	NON	0	0	0		1	0	0	2		0	0		1	2	BMA143P142
BMA144P143	0	2	NON	0	1	1		0	0	0	1		2		1	1	4	BMA144P143
BMA145P144	0	0	NON	1	1	1		0	0	0	1		1	1	1	1	7.5	BMA145P144
BMA136P135	0	1	NON	0	1	1	60	0	0	0	1	60	2	1	1	1	7	BMA136P135
BMA147P146	0	2		0	1	1	60	0	0	0	1	60	0	0	1	1	10	BMA147P146
BMA148P147	0	2	NON	1	0	0		1	0	0	2		0	0	1	1	3	BMA148P147
BMA149P148	0	1	NON	1	1	1	45	0	0	0	1	45	0	0	1	1	3	BMA149P148
BMA150P149	0	0	NON	1	1	1	60	0	0	0	1	60	0	0	1	1	2.5	BMA150P149
BMA151P150	1	1	OUI	1	1	0		1	0	0	2		0	0		1	1	BMA151P150
BMA152P151	0	1	NON	0	1	1	60	0	0	0	1	60	1	1	1	1	1	BMA152P151
BMA153P152	0	1	NON	0	0	1	45	0	0	0	1	45	0	0	1	1	3	BMA153P152
BMA154P153	0	1	NON	1	1	1		0	0	0	1		1	1	1	1	7.5	BMA154P153
BMA155P154	0	1	NON	0	1	1	120	0	0	0	1	120	2	2	1	1	3	BMA155P154
BMA156P155	1	0	OUI	0	1	1	65	0	0	0	1	65	2	2		1	2.5	BMA156P155
BMA157P155	0	2	OUI	0	1	1	90	0	0	0	1	90	2	2	1	1	9	BMA157P155
BMA158P155	0	2	OUI	0	1	1	60	0	0	0	1	60	2	1	1	1	7.5	BMA158P155
BMA159P156	0	1	NON	1	1	1	45	0	0	0	1	45	0	0	1	1	5.4	BMA159P156
BMA160P157	0	1	NON	0	0	1	30	0	0	0	1	30	1	1	1		0.5	BMA160P157
BMA161P158	0	1	NON	1	1	1	45	0	0	0	1	45	1	1	1	1	5	BMA161P158
BMA162P159	0	1	NON	1	1	1	90	0	0	0	1	90	1	1	1	1	2	BMA162P159
BMA163P160	0	1	NON	1	1	1	60	0	0	0	1	60	2	2	1	1	2.5	BMA163P160
BMA164P161	0	1	NON	1	0	1	90	0	0	0	1	90	0	0	1	1	3.5	BMA164P161
BMA165P162	0	1	NON	0	0	1	30	0	0	0	1	30	1	1	1	1	8	BMA165P162
BMA166P163	0	1	NON	0	1	1	90	0	0	0	1	90	0	0	1	1	5	BMA166P163
BMA167P164	0	2	NON	0	0	1	30	0	0	0	1	30	0	0	1	1	1.5	BMA167P164
BMA168P165	1	1	NON	0	0	0		1	0	0	2		0	0		1	1.8	BMA168P165
BMA169P166	0	2	OUI	0	0	0		0	0	0	0		2	2	0	1	6	BMA169P166
BMA170P167	0	1	NON	0	0	1	60	0	0	0	1	60	2	2	1	1	3	BMA170P167
BMA171P168	0	1	NON	0	0	1	60	0	0	0	1	60	1	0	1	1	2	BMA171P168
BMA172P169	0	1	NON	1	1	1	60	0	0	0	1	60	0	0	1	1	4	BMA172P169
BMA173P170	0	0		0	1	1	60	0	0	0	1	60	1	0	1	1	3.5	BMA173P170
BMA174P171	0	1	NON	0	1	1		0	0	0	1		0	0	1	1	8	BMA174P171
BMA175P172	0	0	NON	NA		1	60	0	0	0	1	60	0	1	1		5	BMA175P172
BMA176P173	0	1	NON	1	1	1	120	0	0	0	1	120	0	0	1	1	1	BMA176P173
BMA177P174	0	0	NON	1	1	1	60	0	0	0	1	60	1	1	1	1	1	BMA177P174
BMA178P175	0		NON	1	1	1		0	0	0	1		1	1	1	1	3	BMA178P175
BMA179P176	0			0	0	0		0	1	0	3		0	1	1	1	2	BMA179P176
BMA180P177	1	1	NON	1	1	0		1	0	0	2		0	0		1	4	BMA180P177
BMA181P178	0	1	NON	NA		0		0	0	0	0		1	1	0	1	1	BMA181P178
BMA182P179	0	1	NON	0	0	1	60	0	0	0	1	60	2	2	1	1	0	BMA182P179
BMA183P180	0	1	NON	0	1	1		0	0	0	1		0	0	1	1	0.5	BMA183P180
BMA184P181	0	1	NON	1	1	1		0	0	0	1		0	0	1	1	0	BMA184P181
BMA185P182	0	0	OUI	1	1	1	60	0	0	0	1	60	0	0	1	1	0	BMA185P182
BMA186P183	0	1	NON	1	1	1	60	0	0	0	1	60	0	1	1	1	0.5	BMA186P183
BMA187P184	0	0	NON	1	1	1	45	0	0	0	1	45	1	1	1	1	2	BMA187P184
BMA188P185	0	1	NON	0	1	1		0	0	0	1		0	0	1	1	1	BMA188P185
BMA189P186	0	1	NON	1	1	1	120	0	0	0	1	120	2	2	1	1	5	BMA189P186
BMA190P187	0			1	1	1	105	0	0	0	1	105	1	1	1	1	5.2	BMA190P187
BMA191P188	0	1	NON	0	0	1	30	0	0	0	1	30	1	1	1	1	7	BMA191P188
BMA192P189	0	1	NON	0	0	1		1	0	0	4		2	2	1	1	0.5	BMA192P189
BMA193P190	0	2	OUI	1	1	1	100	0	0	0	1	100	0	0	1	1	1	BMA193P190
BMA194P191	0	2	NON	0	0	1	30	0	0	0	1	30	0	0	1	1	6.8	BMA194P191
BMA195P192	0	1	NON	NA	0	0		1	0	0	2		1	1	1	1	4.5	BMA195P192
BMA196P193	0	1	NON	1	1	1	45	0	0	0	1	45	0	0	1	0	1.5	BMA196P193
BMA197P194	0	1	NON	0	1	1	30	0	0	0	1	30	0	0	1	1	0	BMA197P194
BMA198P195	0			1	1	0		0	0	0	0		0	0	0	1	4.5	BMA198P195
BMA199P196	1	0	NON	1	0	0		1	0	0	2		1	1		1	2.5	BMA199P196
BMA200P197	0	0	NON	1	1	1	95	0	0	0	1	95	0	0	1	1	2	BMA200P197
BMA201P198	0	1	NON	0	0	1	60	0	0	0	1	60	2	2	1	1	8	BMA201P198
BMA202P199	0	1	NON	0	0	1	30	0	0	0	1	30	2	2	1	1	5	BMA202P199
BMA203P200	0	1	NON	1	1	1		0	0	0	1		0	0	1	1	2.5	BMA203P200
BMA204P201	0	1	NON	0	1	1	60	0	0	0	1	60	0	0	1	1	1	BMA204P201
BMA205P202	0	2	NON	0	0	0		1	0	0	2		2	2	1	1	3.5	BMA205P202
BMA206P203	1	1	NON	1	0	0		1	0	0	2		0	0		1	1	BMA206P203
BMA207P204	0	1	NON	NA	0	1	60	1	0	0	4	60	1	2	1	1	2	BMA207P204
BMA208P205	0	1	NON	1	1	1	150	0	0	0	1	150	0	0	1	1	3.5	BMA208P205
BMA209P206	0	1	NON	0	1	0		1	1	0	3		1	0	1	1	4	BMA209P206
BMA210P207	0	1	NON	1	1	1	90	0	0	0	1	90	1	0	1	1	3	BMA210P207
BMA211P208	0	1	NON	0	1	1	30	1	0	0	4	30	1	1	1	1	3	BMA211P208
BMA212P209	1	1	NON	1	1	0		1	0	0	2		1	2		1	1	BMA212P209
BMA213P210	0	1	NON	1	1	1	70	0	0	0	1	70	2	2	1	1	5	BMA213P210
BMA214P211	0			NA		1		0	0	0	1			0	1	1	4	BMA214P211
BMA215P211	0	1	NON	1	1	1		0	0	0	1		0	0	1	1	1.5	BMA215P211
BMA216P212	0	1	NON	0	0	1	15	0	0	0	1	15	1	0	1	1	3	BMA216P212
BMA217P213	1	1	NON	0	1	0		1	0	0	2		0	0		1	0	BMA217P213
BMA218P214	0	1	NON	1	1	1	120	0	0	0	1	120	2	1	1	1	6	BMA218P214
BMA219P215	0	2	NON	0	0	1	111	0	0	0	1	111	1	0	1		2	BMA219P215
BMA220P216	0	0	NON	0	1	1	75	0	0	0	1	75	0	0	1	1	7	BMA220P216
BMA221P217	0	1	NON	1	1	1	120	0	0	0	1	120	2	2	1	1	6.8	BMA221P217
BMA222P218	0	1	NON	1	1	1	45	1	0	0	4	45	1	1	1	1	1.6	BMA222P218
BMA223P219	0	1	NON	0	0	1	60	1	0	0	4	60	1	1	1	1	7	BMA223P219
BMA224P220	0	1	NON	1	1	1	60	0	0	0	1	60	2	2	1	1	4	BMA224P220
BMA225P221	1	1	OUI	1	1	0		1	0	0	2		1	1		1	0	BMA225P221
BMA226P222	0	1	OUI	1	1	1	60	0	0	0	1	60	1	0	1	1	3	BMA226P222
BMA227P223	0	0	NON	1	1	1	90	0	0	0	1	90	1	1	1	1	3	BMA227P223
BMA228P224	0	1	NON	1	0	1	60	0	0	0	1	60	2	1	1	1	9	BMA228P224
BMA229P225	0	1		0	0	0		1	0	0	2		1	1	1	1	8	BMA229P225
BMA230P226	0	1	NON	0	0	1	60	0	0	0	1	60	0	0	1	1	5	BMA230P226
BMA231P227	0	1	NON	1	1	1	90	0	0	0	1	90	2	2	1	1	2	BMA231P227
BMA232P228	0	1	NON	1	1	1	60	0	0	0	1	60	0	0	1	1	0	BMA232P228
BMA233P229	0	0	NON	1	0	1	30	0	0	0	1	30	0	0	1	1	7	BMA233P229
BMA234P230	0	1	NON	1	1	1	60	0	0	0	1	60	0	0	1	1	6	BMA234P230
BMA235P231	0	0	NON	0	0	1	60	0	0	0	1	60	1	1	1	1	9	BMA235P231
BMA236P232	0	1	OUI	1	1	1	60	0	0	0	1	60		0	1	1	5	BMA236P232
BMA237P233	0	1	OUI	1	0	1	60	0	0	0	1	60	0	0	1	0	7	BMA237P233
BMA238P234	0	0	NON	1	1	1	90	0	0	0	1	90	2	2	1	1	7	BMA238P234
BMA239P235	0	1	OUI	1	1	1		0	0	0	1		0	0	1	0	5	BMA239P235
BMA240P236	0	1	NON	1	1	1	60	0	0	0	1	60	0	0	1	1	3.5	BMA240P236
BMA241P237	1	1	NON	1	1	0		1	0	0	2		1	1		1	1	BMA241P237
BMA242P238	0	1	NON	0	1	1	60	0	0	0	1	60	1	2	1	1	5	BMA242P238
BMA243P239	0	1	NON	1	1	1	90	1	0	0	4	90	2	2	1	1	5	BMA243P239
BMA244P240	0	1		1	1	1		0	0	0	1		1	1	1	1	3	BMA244P240
BMA245P241	0	1	NON	1	1	0		0	0	0	0		2	2	0	1	4	BMA245P241
BMA246P242	0	1	NON	1	1	1	45	0	1	1	3	45	1	0	1	1	3.5	BMA246P242
BMA247P243	0	1	NON	1	0	0		0	0	0	0		1	0	0	1	4	BMA247P243
BMA248P244	0	1		1	1	0		0	0	0	0		0	0	0	1	1	BMA248P244
BMA249P245	1	1	NON	1	1	0		1	0	0	2		1	1		0	2.5	BMA249P245
BMA250P246	0	1	NON	1	1	1	60	0	0	0	1	60	0	0	1	1	2	BMA250P246
BMA251P247	1	2	OUI	1	1	1	60	1	0	0	4	60	1	1		1	0	BMA251P247
BMA252P248	0	1	NON	1	1	1	60	0	0	0	1	60	0	0	1	1	3	BMA252P248
BMA253P249	0	1	NON	1	1	1		0	0	0	1		0	0	1	1	1.8	BMA253P249
BMA254P250	0	1	NON	1	1	1	60	0	0	0	1	60	1	1	1	1	9	BMA254P250
BMA255P251	0	1	NON	1	1	1	60	0	0	0	1	60	0	0	1	1	5	BMA255P251
BMA256P252	0	1	OUI	0	1	1		0	0	0	1		0	0	1	1	8	BMA256P252
BMA257P253	0	0	NON	1	1	1	45	0	0	0	1	45	1	1	1	1	8	BMA257P253
BMA258P254	0	1	NON	0	0	1	40	0	0	0	1	40	1	1	1	1	2	BMA258P254
BMA259P255	0	2	NON	1	1	1		0	0	0	1		1	2	1	1	4	BMA259P255
BMA260P256	0	1	NON	0	1	1		0	0	0	1		0	0	1	1	1	BMA260P256
BMA261P257	0	1	NON	0	0	1	60	0	0	0	1	60	0	1	1	1	2	BMA261P257
BMA262P258	0	1	NON	1	0	1	60	0	0	0	1	60	2	2	1	0	7	BMA262P258
BMA263P259	0	2	OUI	1	0	1		0	0	0	1		1	1	1	1	10	BMA263P259
BMA264P260	1	1	NON	0	1	0		0	1	0	3		0	0		1	4	BMA264P260
BMA265P261	0	1	NON	NA	0	1	60	1	0	0	4	60	1	1	1	1	3	BMA265P261
BMA266P262	0	1	NON	0	0	0		1	0	0	2		0	0	1	1	1	BMA266P262
BMA267P263	0	1	NON	NA		1		1	0	0	4		2	0	1	1	0	BMA267P263
BMA268P264	0	1	NON	0	0	0		1	0	0	2		1	1	1	1	0	BMA268P264
BMA269P265	0	1	NON	0	1	1	60	0	0	0	1	60	0	0	1	1	4	BMA269P265
BMA270P266	0	0	OUI	0	1	1	75	0	0	0	1	75	0	0	1	1	0.5	BMA270P266
BMA271P267	1	1	NON	0	0	0		1	0	0	2		0	1		0	7.5	BMA271P267
BMA272P268	1	1	NON	1	1	0		1	0	0	2		1	1		1	5.5	BMA272P268
BMA273P269	0	1	OUI	1	1	1	10	0	0	0	1	10	0	0	1	1	3	BMA273P269
BMA274P270	0	0	OUI	0	0	1	60	0	0	0	1	60	0	0	1	1	0	BMA274P270
BMA275P271	0	1	NON	1	1	1	45	0	0	0	1	45	2	2	1	1	5.2	BMA275P271
BMA276P272	0	2	OUI	1	1	1	30	0	0	0	1	30	0	0	1	1	3	BMA276P272
BMA277P273	0	2	NON	1	1	1	80	0	0	0	1	80	0	0	1	1	3.5	BMA277P273
BMA278P274	0	1	NON	0	0	1	60	0	0	0	1	60	1	1	1	1	0.7	BMA278P274
BMA279P275	0	1	NON	1	1	1	60	0	0	0	1	60	1	1	1	1	3.8	BMA279P275
BMA280P275	0	1	NON	1	1	1	60	0	0	0	1	60	2	2	1	1	3.8	BMA280P275
BMA281P276	0	0	NON	1	0	1	60	0	0	0	1	60	1	0	1	1	8	BMA281P276
BMA282P277	0	1	NON	0	0	1	20	1	0	0	4	20	0	0	1	1	3	BMA282P277
BMA283P278	0	1	NON	0	1	1	45	0	0	0	1	45	0	0	1	1	6	BMA283P278
BMA284P279	0	1	NON	1	0	1	240	0	0	0	1	240	0	0	1	0	2	BMA284P279
BMA285P280	0	1	NON	0	0	1	120	0	0	0	1	120	0	0	1	1	4	BMA285P280
BMA286P281	0	1	NON	0	0	1		0	0	0	1		0	0	1	1	5	BMA286P281
BMA287P282	0	1	NON	NA		1		0	0	0	1		2	2	1	1	10	BMA287P282
BMA288P283	1	1	NON	0	0	1	45	0	0	0	1	45	0	1		1	2.8	BMA288P283
BMA289P284	0	1	NON	1	1	1	90	0	0	0	1	90	0	0	1	1	3	BMA289P284
BMA290P285	0	1	OUI	1	1	1	60	0	0	0	1	60	0	0	1	1	5.5	BMA290P285
BMA291P286	0	1	NON	1	1	1	60	0	0	0	1	60	0	0	1	1	1.5	BMA291P286
BMA292P287	0	1	NON	1	1	1	60	0	0	0	1	60	1	0	1	0	9.5	BMA292P287
BMA293P288	0	1	NON	1	0	0		1	0	0	2		0	2	1	1	2	BMA293P288
BMA294P289	0	2	NON	1	1	1	60	0	0	0	1	60	2	2	1	1	5.5	BMA294P289
BMA295P290	0	0	NON	1	1	1	60	0	0	0	1	60	0	0	1	1	2	BMA295P290
BMA296P291	0	1	NON	1	0	1	60	0	0	0	1	60	1	1	1	1	5	BMA296P291
BMA297P292	0	2	OUI	1	1	0		0	0	0	0			1	0	0	5	BMA297P292
BMA298P293	0	1	NON	1	1	1	60	0	0	0	1	60	2	2	1	1	0.5	BMA298P293
BMA299P294	0	1	NON	1	1	1	75	0	0	0	1	75	0	0	1	1	1	BMA299P294
BMA300P295	0	0	NON	0	1	0		0	0	0	0		1	2	0	1	7.5	BMA300P295
BMA301P296	0	2	OUI	1	1	1	90	0	0	0	1	90	0	0	1	1	6	BMA301P296
BMA302P297	0	0	NON	1	1	1	90	0	0	0	1	90	0	0	1	1	3.5	BMA302P297
BMA303P298	0	1	NON	0	1	1		0	0	0	1		0	0	1	1	3	BMA303P298
BMA304P299	0	2	NON	0	1	1	60	0	0	0	1	60	1	0	1	1	5.5	BMA304P299
BMA305P300	1	1	OUI	1	1	0		1	0	1	2		2	2		1	0	BMA305P300
BMA306P301	0	1	NON	1	1	1		0	0	0	1		0	0	1	1	3	BMA306P301
BMA307P302	0	1	NON	0	0	1	60	0	0	0	1	60	1	1	1	1	2.5	BMA307P302
BMA308P303	0	0	NON	0	1	1	45	0	0	0	1	45	1	1	1	0	5	BMA308P303
BMA309P304	0	0	OUI	0	1	1	90	0	0	0	1	90	1	2	1	1	10	BMA309P304
BMA310P305	0	2	OUI	0	1	1	30	0	0	0	1	30	0	0	1	1	2	BMA310P305
BMA311P306	1	2	NON	1	1	0		1	0	0	2		0	0		1	1	BMA311P306
BMA312P307	0	1	NON	1	1	1	60	0	0	0	1	60	1	0	1	1	6	BMA312P307
BMA313P308	0	0	OUI	1	1	0		1	0	1	2		2	1	1	1	4	BMA313P308
BMA314P309	0	0	NON	0	1	0		0	0	0	0		0	0	0	1	4	BMA314P309
BMA315P310	0	2	NON	0	1	1	60	0	0	0	1	60	2	2	1	1	8	BMA315P310
BMA316P311	0	1	OUI	1	1	1	60	0	0	0	1	60	2	2	1	1	2	BMA316P311
BMA317P312	0	1	NON	0	0	1		1	0	0	4		0	0	1	1	1.5	BMA317P312
BMA318P313	0	1	NON	0	0	1	45	0	0	0	1	45	0	0	1		0	BMA318P313
BMA319P314	0	1	NON	0	1	1	60	0	0	0	1	60	2	1	1	1	5	BMA319P314
BMA320P315	0	2	NON	1	1	1	120	0	0	0	1	120	1	2	1	1	5	BMA320P315
BMA321P316	0	1	NON	0	1	1	60	0	0	0	1	60	1	1	1	1	6	BMA321P316
BMA322P317	0	1		1	1	1		0	0	0	1		0	0	1	1	5.5	BMA322P317
BMA323P318	1	2	OUI	0	0	0		1	0	0	2		1	1		1	5	BMA323P318
BMA324P319	0	1	NON	1	1	1	60	0	1	0	3	60	2	2	1	1	1	BMA324P319
BMA325P320	0	1	OUI	0	1	1	120	0	0	0	1	120	0	0	1	1	4	BMA325P320
BMA326P321	0	1	NON	1	1	0		1	0	0	2		0	1	1	1	5	BMA326P321
BMA327P322	0	1	NON	0	0	1	60	1	0	1	4	60	2	2	1	1	9	BMA327P322
BMA328P323	0	2	NON	1	1	1	30	0	0	0	1	30	2	2	1	1	3	BMA328P323
BMA329P324	0	1	NON	NA	0	1		1	0	0	4		0	0	1	1	1	BMA329P324
BMA330P325	0	1	NON	1	1	1	60	0	0	0	1	60	1	0	1	1	5.7	BMA330P325
BMA331P326	0	0	NON	1	1	1	210	0	0	0	1	210	1	1	1	1	3	BMA331P326
BMA332P327	1	1	OUI	1	1	0		1	0	0	2		0	0		0	0	BMA332P327
BMA333P328	0	1	OUI	0	1	1	50	0	0	0	1	50	0	0	1	1	3	BMA333P328
BMA334P329	0	1	NON	1	1	1	100	0	0	0	1	100	0	0	1	1	0	BMA334P329
BMA335P330	0	2	NON	1	1	1	90	0	0	0	1	90	0	0	1	1	7	BMA335P330
BMA336P331	0	1	NON	0	0	1	60	1	0	0	4	60	1	2	1	1	3.5	BMA336P331
BMA337P332	0	2	NON	1	1	1	120	0	0	0	1	120	1	1	1	1	1.4	BMA337P332
BMA338P333	0	2	OUI	0	1	1	60	0	0	0	1	60	1	1	1	1	6	BMA338P333
BMA339P334	0	2	NON	1	1	1	120	0	0	0	1	120	0	1	1	1	3	BMA339P334
BMA340P335	0	1	NON	0	0	1	60	0	0	0	1	60	1	0	1	1	4	BMA340P335
BMA341P336	0	1	NON	0	1	1	60	0	0	0	1	60	2	2	1	1	5	BMA341P336
BMA342P337	0	1	OUI	1	1	1	75	0	0	0	1	75	0	0	1	1	0.3	BMA342P337
BMA343P338	0	1	NON	0	0	1	30	0	0	0	1	30	0	0	1	1	4	BMA343P338
BMA344P339	0	2	OUI	1	1	1	90	0	0	0	1	90	0	0	1	1	2	BMA344P339
BMA345P340	0	1	OUI	0	1	1	60	0	0	0	1	60	0	1	1	1	0	BMA345P340
BMA346P341	0	1	NON	1	0	1		0	0	0	1		1	1	1	1	1	BMA346P341
BMA347P342	1	2	NON	1	1	0		1	0	0	2		0	0		1	2	BMA347P342
BMA348P343	0	1	NON	0	0	1	90	0	0	0	1	90	0	1	1	1	2	BMA348P343
BMA349P344	0	0	NON	1	1	1	30	0	0	0	1	30	1	1	1	1	8	BMA349P344
BMA350P345	0	0	NON	1	1	1	45	0	0	0	1	45	0	1	1	0	4	BMA350P345
BMA351P346	0	2	OUI	1	0	1	60	1	0	0	4	60	0	0	1	1	5	BMA351P346
BMA352P347	0	1	NON	1	0	1	60	0	0	0	1	60	0	0	1	1	5	BMA352P347
BMA353P348	0	1	NON	1	1	1	90	0	0	0	1	90	2	2	1	1	2.5	BMA353P348
BMA354P349	0	0	NON	1	1	1	90	0	0	0	1	90	2	2	1	1	5	BMA354P349
BMA355P350	0	1	NON	1	1	1	105	0	0	0	1	105	0	0	1	1	4	BMA355P350
BMA356P351	0	0	NON	1	1	1	90	0	0	0	1	90	1	0	1	1	5	BMA356P351
BMA357P352	0	0	NON	1	1	1	45	0	0	0	1	45	1	0	1	1	4	BMA357P352
BMA358P352	0	1	NON	1	1	1	45	0	0	0	1	45	0	0	1	1	2	BMA358P352
BMA359P352	0	1	NON	1	1	1	240	0	0	0	1	240	0	0	1	1	2	BMA359P352
BMA360P353	0	2	NON	0	0	1		0	0	0	1		0	1	1	1	5	BMA360P353
BMA361P354	0	0	NON	1	1	1		0	0	0	1		0	0	1	1	2	BMA361P354
BMA362P355	0	2	NON	1	1	1	60	0	0	0	1	60	0	0	1	1	5	BMA362P355
BMA363P356	0	1	NON	1	0	1		1	0	0	4		0	0	1	1	2	BMA363P356
BMA364P357	0	2	NON	1	1	1		0	0	0	1		1	1	1	1	1.5	BMA364P357
BMA365P358	0	1	NON	0	0	1	60	0	0	0	1	60	0	1	1	1	2.2	BMA365P358
BMA366P359	0	1	NON	1	1	1	60	0	0	0	1	60	0	1	1	1	5	BMA366P359
BMA367P360	0	1	NON	0	1	0		1	0	0	2		0	0	1	1	3.35	BMA367P360
BMA368P361	0	1	NON	1	1	1	45	0	0	0	1	45	1	1	1	1	3.5	BMA368P361
BMA369P362	0	2	OUI	NA		1	30	1	0	0	4	30	1	1	1	1	4	BMA369P362
BMA370P363	0	1	NON	0	0	1	60	0	0	0	1	60	0	0	1	1	2.5	BMA370P363
BMA371P364	0	1	NON	1	0	1	15	0	0	0	1	15	0	0	1	1	2	BMA371P364
BMA372P365	0	1	NON	0	1	1	60	0	0	0	1	60	1	2	1	1	1	BMA372P365
BMA373P366	0	0	NON	1	1	1	60	0	0	0	1	60	0	2	1	1	3	BMA373P366
BMA374P367	0	1	OUI	0	1	1	45	0	0	0	1	45	2	2	1		10	BMA374P367
BMA375P368	1	1	NON	1	1	0		1	0	0	2		1	0		1	7	BMA375P368
BMA376P369	0	1	NON	1	1	1	60	0	0	0	1	60	1	2	1	1	4	BMA376P369
BMA377P370	0	1	NON	1	0	1	90	0	0	0	1	90	1	1	1	1	3.5	BMA377P370
BMA378P371	1	1	NON	NA		0		0	0	0	0		0	1		1	3.8	BMA378P371
BMA379P372	0	1	NON	1	1	1	30	0	0	0	1	30			1		0	BMA379P372
BMA380P373	0	1	NON	1	1	1	120	0	0	0	1	120	0	0	1	1	2	BMA380P373
BMA381P374	0	2	NON	0	1	1	90	0	0	0	1	90	1	1	1	1	3	BMA381P374
BMA382P375	0	2	OUI	1	1	1	30	0	0	0	1	30	1	1	1	1	5	BMA382P375
BMA383P376	0	2	NON	1	0	0		1	0	0	2		0	1	1	1	3	BMA383P376
BMA384P377	0	1	NON	1	1	1	60	0	0	0	1	60	2	2	1	1	3	BMA384P377
BMA385P378	0	1	NON	1	1	1		0	0	0	1		0	0	1	1	2.5	BMA385P378
BMA386P379	0	1	NON	1	0	1	45	0	0	0	1	45	0	0	1	1	5.5	BMA386P379
BMA387P380	0	0	NON	1	0	1	90	1	0	0	4	90		1	1	1	3	BMA387P380
BMA388P381	0	1	NON	1	1	1	40	0	0	0	1	40	0	0	1	1	3	BMA388P381
BMA389P382	0	1	NON	0	0	1	30	0	0	0	1	30	1	1	1	1	4	BMA389P382
BMA390P383	0	1	NON	0	1	1	60	0	0	0	1	60	0	0	1	1	3	BMA390P383
BMA391P384	0	1	OUI	1	0	1	45	0	0	0	1	45	0	0	1	1	1.2	BMA391P384
BMA392P385	0	0	NON	1	1	1	120	0	0	0	1	120	2	2	1	1	3	BMA392P385
BMA393P386	1	1	NON	1	1	1	90	1	0	0	4	90	1	1		1	4	BMA393P386
BMA394P387	0	1	NON	1	1	1	30	0	0	0	1	30	0	0	1	1	5	BMA394P387
BMA395P388	0	1	OUI	1	1	1	120	0	0	0	1	120	0	0	1	1	2	BMA395P388
BMA396P389	0	0	OUI	1	1	1	60	0	0	0	1	60	2	2	1	1	2	BMA396P389
BMA397P390	0	1	NON	0	1	1	80	0	0	0	1	80	1	0	1	1	1	BMA397P390
BMA398P391	0	1	NON	1	0	0		0	0	0	0		2	2	0	1	7	BMA398P391
BMA399P392	0	2	NON	0	0	1		1	0	0	4		1	1	1	1	5	BMA399P392
BMA400P393	0	1	NON	1	1	1	90	0	0	0	1	90	2	2	1	1	7	BMA400P393
BMA401P394	0	0	NON	0	1	1	90	0	0	0	1	90	1	1	1	1	2	BMA401P394
BMA402P394	0	0	NON	0	1	1	90	0	0	0	1	90	1	1	1	1	2	BMA402P394
BMA403P395	0	0	NON	1	1	0		0	0	0	0		1	2	0	1	3.7	BMA403P395
BMA404P396	0	1	NON	1	1	1	90	0	0	0	1	90	1	1	1	0	6.8	BMA404P396
BMA405P396	0	1	NON	1	1	1	90	0	0	0	1	90	1	1	1	0	6.8	BMA405P396
BMA406P397	1	1	NON	1	1	0		1	0	0	2		1	1		1	3.5	BMA406P397
BMA407P398	0	2	NON	0	1	0		1	0	0	2		2	2	1	1	8	BMA407P398
BMA408P399	0	1	NON	1	1	1	120	0	0	0	1	120	1	1	1	1	5	BMA408P399
BMA409P400	0	2	OUI	1	1	1	120	0	0	0	1	120	0	0	1	1	0	BMA409P400
BMA410P401	0	1	NON	1	1	1	60	0	0	0	1	60	0	0	1	1	4	BMA410P401
BMA411P402	0	1	NON	NA		1		0	0	0	1		0	0	1	1	0	BMA411P402
BMA412P403	0	1	NON	0	1	0		0	0	0	0		1	1	0	1	5	BMA412P403
BMA413P404	0	0	NON	1	1	1	90	0	0	0	1	90	1	1	1	1	2.5	BMA413P404
BMA414P405	0	1	OUI	0	0	1	120	0	0	0	1	120	2	2	1	1	0.8	BMA414P405
BMA415P405	1	0	NON	1	1	0		1	0	0	2		2	1		1	1	BMA415P405
BMA416P406	0	1	NON	1	1	1		0	0	0	1		1	1	1	1	3	BMA416P406
BMA417P407	1	1	NON	1	1	0		1	0	0	2		0	0		1	0	BMA417P407
BMA418P408	0	2	NON	0	1	1		0	0	0	1		1	1	1	0	7	BMA418P408
BMA419P409	1	0	NON	0	1	0		1	0	0	2		0	0		1	2	BMA419P409
BMA420P410	0	1	NON	0	1	1	60	0	0	0	1	60		0	1	1	10	BMA420P410
BMA421P411	1	1	OUI	1	1	0		1	0	0	2		0	0		1	4	BMA421P411
BMA422P412	0	1	NON	0	0	1	45	0	0	0	1	45	1	0	1	0	2	BMA422P412
BMA423P413	0	2	OUI	1	1	1	60	0	0	0	1	60	0	0	1	1	1.4	BMA423P413
BMA424P414	0	2	OUI	0	1	0		0	0	0	0		0	0	0	1	6	BMA424P414
BMA425P415	0	1	NON	1	1	1	60	0	0	0	1	60	1	1	1	1	6	BMA425P415
BMA426P416	0	2	NON	0	1	1	60	0	0	0	1	60	0	0	1	1	4	BMA426P416
BMA427P417	0	1	NON	0	0	1	60	0	0	0	1	60	1	1	1	1	8	BMA427P417
BMA428P418	1	1	NON	1	1	0		1	0	0	2		0	1		1	3	BMA428P418
BMA429P419	0	2	OUI	0	0	1	90	0	0	0	1	90	1	1	1	1	10	BMA429P419
BMA430P420	0	2		0	0	1		0	0	0	1		0	0	1	1	3.2	BMA430P420
BMA431P421	0	0	NON	0	1	1	95	0	0	0	1	95	0	0	1	1	8	BMA431P421
BMA432P422	0	1	NON	0	1	1	60	0	0	0	1	60	0	1	1	1	3.5	BMA432P422
BMA433P423	0	1	NON	0	0	1		0	0	0	1		0	0	1	1	3	BMA433P423
BMA434P424	0		NON	1	1	1	60	0	0	0	1	60	0	0	1	1	2	BMA434P424
BMA435P425	0	1	NON	1	1	1	100	0	0	0	1	100	0	0	1	1	2	BMA435P425
BMA436P426	0	1	NON	1	1	1	120	0	0	0	1	120	1	2	1	1	4	BMA436P426
BMA437P427	0	2	NON	1	1	1	90	0	0	0	1	90		1	1	1	8	BMA437P427
BMA438P428	0	2	NON	1	0	1	30	0	0	0	1	30	1	1	1	0	6.5	BMA438P428
BMA439P429	0	1	NON	0	0	1	60	0	0	0	1	60	0	0	1	0	3	BMA439P429
BMA440P430	0	1	NON	1	1	1	60	0	0	0	1	60	0	0	1	1	3.5	BMA440P430
BMA441P431	0	1	NON	1	1	1	45	0	0	0	1	45	0	1	1	1	5	BMA441P431
BMA442P431	0	1	NON	0	0	1	60	0	0	0	1	60	0	0	1	1	3	BMA442P431
BMA443P432	0	0	NON	1	0	1	30	0	0	0	1	30		0	1	1	2	BMA443P432
BMA444P433	0	0	NON	1	1	1	30	0	0	0	1	30	1	1	1	1	5	BMA444P433
BMA445P433	0	1	NON	1	1	1	45	0	0	0	1	45	2	2	1	1	5	BMA445P433
BMA446P434	0	2	NON	0	1	1	45	0	0	0	1	45	2	2	1	1	10	BMA446P434
BMA447P435	0	2	NON	1	1	1	90	0	0	0	1	90	0	0	1	1	1	BMA447P435
BMA448P436	1	0	NON	1	1	0		1	0	0	2		1	0		1	4.5	BMA448P436
BMA449P437	0	1	NON	1	1	1	90	0	0	0	1	90	2	2	1	1	1	BMA449P437
BMA450P438	0	1	NON	1	1	1		0	0	0	1		1	1	1	1	2.5	BMA450P438
BMA451P439	0	0	NON	1	1	1	90	0	0	0	1	90	1	1	1	1	2.5	BMA451P439
BMA452P440	0	0	NON	1	1	1	95	0	0	0	1	95	0	1	1	1	3	BMA452P440
BMA453P441	0	1	NON	1	1	1		0	0	0	1		2	2	1	1	4	BMA453P441
BMA454P442	1	1	NON	1	1	0		1	0	0	2		1	0		1	1.5	BMA454P442
BMA455P443	0	1	NON	0	1	1	60	0	0	0	1	60	1	1	1	1	7	BMA455P443
BMA456P444	0	2	NON	1	1	1	60	0	0	0	1	60	0	0	1	1	0.5	BMA456P444
BMA457P445	0	1	NON	1	1	1	30	0	0	0	1	30	0	1	1	1	1.5	BMA457P445
BMA458P445	0	1	NON	1	1	1	30	1	0	0	4	30	0	0	1	1	1.5	BMA458P445
BMA459P446	0	0	OUI	0	1	1	60	0	0	0	1	60	0	0	1	0	5	BMA459P446
BMA460P447	0	1	NON	0	1	1	180	0	0	0	1	180	1	1	1	1	4.5	BMA460P447
BMA461P448	0	1	NON	1	1	1	60	0	0	0	1	60	0	0	1	1	1	BMA461P448
